# Supplementary material for: Synthesis of Samarium OxysulfateSm2O2SO4 in the High-Temperature Oxidation Reaction and Its Structural, Thermal and Luminescent Properties
Source: Molecules. 2020 Mar 14;25(6):1330. doi: 10.3390/molecules25061330 (PMC7144115; doi:10.3390/molecules25061330)
Supplement: Supplementary file 1 [file molecules-25-01330-s001.zip]

Archive with 3 entries (3 files):
- checkcif_Sm2O2SO4.pdf
- molecules-725098 supplementary.pdf
- Sm2O2SO4.cif
